# Supplementary material for: An Arabidopsis downy mildew non-RxLR effector suppresses induced plant cell death to promote biotroph infection
Source: J Exp Bot. 2020 Oct 16;72(2):718–32. doi: 10.1093/jxb/eraa472 (PMC7853606; doi:10.1093/jxb/eraa472)
Supplement: eraa472_suppl_Supplementary_Tables [file eraa472_suppl_supplementary_tables.xlsx]

## Sheet: Sheet1
Table S: 1: List of primers used in this study
Name	Sequence	Annealing Temperature	Purpose
HaCR1_RNAi_fwd	ggtctcacaccCCGGTTCTGCCACCGAATAT		RNAi construct cloning
HaCR1_RNAi_rev	ggtctcaccttCTCGCGAATGCAGCAGTCTC		RNAi construct cloning
HaACT_RNAi_fwd	ggtctcacaccGAGTCGTCGGGACTCGAGAA		RNAi construct cloning
HaACT_RNAi_rev	ggtctcaccttCTTAATCTTCATGGTCGAGG		RNAi construct cloning
HaDCL1_RNAi_fwd	ggtctcacaccTACCCGCGGCTCTTTGCCAC		RNAi construct cloning
HaDCL1_RNAi_rev	ggtctcaccttTTACTATTTGCGCCAAGCAG		RNAi construct cloning
HaA1E_RNAi_fwd	ggtctcacaccTGACAAAAACTCGTACAGTT		RNAi construct cloning
HaA1E_RNAi_rev	ggtctcaccttCTCGACGCCCTGAAGGCCCG		RNAi construct cloning
GFP_RNAi_fwd	ggtctcacaccAGTGGAGAGGGTGAAGGTGA		RNAi construct cloning
GFP_RNAi_rev	ggtctcaccttAAAGGGCAGATTGTGTGGAC		RNAi construct cloning
HaCR1_fwd	TAGGTCTCACACCATGCACGTCCCCTCCTCCCTG		HaCR1 for in planta expression
HaCR1_rev	TAGGTCTCACCTTGTGCTGATCTTGGCGCCGGCAC		HaCR1 for in planta expression
HaCR1_noSP_fwd	ATGGTCTCACACCATGACCGAATATGCCGGCGGTGTG		HaCR1 for in planta expression
HaCR1_RT_fwd	CTCCCTGGTCCTCTTCAT	52 °C	qPCR
HaCR1_RT_rev	CCTCAACTGAAAAGCTCA	52 °C	qPCR
HaAct_RT_fwd	CGTGCGCGACATTAAAGAGA	52 °C	qPCR
HaAct_RT_rev	GAGCCACCAATCCACACCGA	52 °C	qPCR
HaEF1α_RT_fwd	TTGGTGGTTGCTTCGGGTGT	52 °C	qPCR
HaEF1α_RT_rev	TTGGGCGGGTTCAGGTTGT	52 °C	qPCR
HaTUB_fwd	TTGGTGTGTGCTGCTATGTCT	52 °C	qPCR
HaTUB_rev	CTCATCCACCTCCTTCGTACT	52 °C	qPCR
HaWS021_fwd	CACAAAGAAGCGTCCAAACCA	52 °C	qPCR
HaWS021_rev	CCGGGACGAACTTCAAAAACA	52 °C	qPCR
HaCR3_fwd	GTCCTCCTCTTGGCTACCGTC	52 °C	qPCR
HaCR3_rev	GTGCTGCCATTGGCTCTGGCA	52 °C	qPCR
AtACT2_RT_fwd	CAGTGGTCGTACAACCGGTATT	52-60 °C	qPCR
AtACT2_RT_rev	GTCTCTTACAATTTCCCGCTCT	52-60 °C	qPCR
AtACT11_fwd	AACTTTCAACACTCCTGCCATG	56 °C	qPCR
AtACT11_rev	CTGCAAGGTCCAAACGCAGA	56 °C	qPCR
AtPR1_RT_fwd	CTCGGAGCTACGCAGAACAA	60 °C	qPCR
AtPR1_RT_rev	GCCTTCTCGCTAACCCACAT	60 °C	qPCR
AtPDF1.2_RT_fwd	CTTGTTCTCTTTGCTGCTTTCGAC	60 °C	qPCR
AtPDF1.2_RT_rev	TAGTTGCATGATCCATGTTTG	60 °C	qPCR
AtTUB_fwd	TGTTCAGGCGAGTGAGTGAG	56 °C	qPCR
AtTUB_rev	ATGTTGCTCTCCGCTTCTGT	56 °C	qPCR
AtUBQ10_rev	GGTTTGTGTTTTGGGGCCTTG	56 °C	qPCR
AtUBQ10_fwd	CGAAGCGATGATAAAGAAGAAGTTCG	56 °C	qPCR
